# Supplementary material for: Diabetic mice have retinal and choroidal blood flow deficits and electroretinogram deficits with impaired responses to hypercapnia
Source: PLoS One. 2021 Dec 9;16(12):e0259505. doi: 10.1371/journal.pone.0259505 (PMC8659412; doi:10.1371/journal.pone.0259505)
Supplement: S1 Table — All physiology, ERG, and blood flow data are given. (XLSX) [file pone.0259505.s001.xlsx]

## Sheet: Physiology
Ctrl
ID	Blood glucose (mg/dL)	Age (mo)	Weight (g)
P899-1	132	9	28
P899-2	140	9	28
p908	156	8.2	31
P909	173	8.2	29
P920	181	7.96667	35
P930 M1	122	7.86667	37
P930 M3	171	7.86667	33
P930 M5	127	7.9	35
Diab
ID	Blood glucose (mg/dL)	Age (mo)	Weight (g)
P913	555	8.63333
P910	545	8.63333	26
P911	589	8.83333	23
P912	426	8.83333	23
P924 M7	559	7.43333	22
P924 M1	528	7.43333	24
P925 M5	513	7.8
P925 M1	515	7.83333	24

## Sheet: ERG
Ctrl
	b-wave Vmax (µV)		b-wave amp (µV)		b-wave IT (ms)		a-wave amp (µV)		a-wave IT (ms)		Summed OP amp (µV)		Summed OP IT (ms)
ID	Air	CO2	Air	CO2	Air	CO2	Air	CO2	Air	CO2	Air	CO2	Air	CO2
P899-1	589.917	585.873	583.6	571.8	33	37	-193.3	-189.8	20	23	322.24	379.86	150.79	157.92
P899-2	582.448	585.107	630.2	620	30	28.4	-232.9	-225.1	22	17	491.68	417.02	158	162.73
p908	642.439	629.12	584.09	585.69	31	31	-272.1	-221.3	23	20	513.14	556.29	148	143.04
P909	589.917	585.873	604.63	592	34	36	-175.6	-178	21	23	369.83	379.67	132.13	141.68
P920	582.84	565.6	575.7	561.9	32.5	36	-188.7	-174.89	19	24	355.29	387.65	161.37	174.68
P930 M1	591.6	574.3	568.5	566.29	30.4	29.2	-241.8	-210.4	23	18	452.68	421.89	138.87	140.48
P930 M3	673.92	629.12	676.93	656.76	31.6	31.4	-286.3	-231.7	22	22	546.87	564.89	168.32	163.79
P930 M5	547.9	543.7	581.23	584.64	33.7	35.7	-157.1	-197.2	22	19	346.45	363.67	120.56	130.24
Diab
	b-wave Vmax (µV)		b-wave amp (µV)		b-wave IT (ms)		a-wave amp (µV)		a-wave IT (ms)		Summed OP amp (µV)		Summed OP IT (ms)
ID	Air	CO2	Air	CO2	Air	CO2	Air	CO2	Air	CO2	Air	CO2	Air	CO2
P913	428.235	358.86	374.3	308.87	38	42	-176.9	-155.1	24	24	239.36	132.74	165.88	187.9
P910	458.248	360.618	438.8	331.1	38	41	-233.5	-211.3	20	24	285.97	197.03	166.87	179.49
P911	466.889	405.109	433.6	363.6	36.64	43	-210.7	-196.8	24	24	227.47	196.56	159.38	177.15
P912	413.317	397.635	461.2	400.8	36	45	-218.4	-224.5	23	23	216.18	149.41	169.78	181.9
P924 M7	382.1	358.6	482.5	412.65	37	43	-201.4	-197.3	21	23	227.89	160.23	158.67	178.32
P924 M1	434.4	386.1	412.9	347.8	39	44	-216.8	-206.8	25	23	203.54	131.89	162.45	178.93
P925 M5	394.6	338.4	383.6	303.9	36	42	-206.1	-191.9	22	24	275.49	201.33	173.32	188.43
P925 M1	399.5	366.7	428.9	340	36.6	42	-215.2	-191.7	23	25	262.1	182.33	167.49	180.78

## Sheet: BloodFlow
Ctrl
	ChBF Nasal (ml/g/min)		ChBF Temporal (ml/g/min)		RBF Nasal (ml/g/min)		RBF Temporal (ml/g/min)
ID	Air	CO2	Air	CO2	Air	CO2	Air	CO2
P899-1	13.7892	15.0558	9.7911	9.12363	1.92938	2.21429	1.59688	1.85626
P899-2	7.06994	10.6644	5.72076	6.95634	0.928555	1.27538	1.13218	1.60607
p908	10.1927	12.3582	4.96542	6.05698	2.10376	1.69349	0.628358	0.711449
P909	9.00248	10.5417	3.85715	5.37619	1.90697	1.64368	0.820493	1.17302
P920	6.62555	6.21033	6.74744	7.19817	2.06883	0.979028	0.286747	0.819866
P930 M1	5.78991	5.81161	5.04075	5.28858	0.56996	0.748097	0.754223	0.645634
P930 M3	7.65586	9.8147	6.41397	8.11101	1.10663	0.871465	0.873355	0.653824
P930 M5
Diab
	ChBF Nasal (ml/g/min)		ChBF Temporal (ml/g/min)		RBF Nasal (ml/g/min)		RBF Temporal (ml/g/min)
ID	Air	CO2	Air	CO2	Air	CO2	Air	CO2
P913	6.25325	8.56658	5.98433	6.74976	1.03156	0.906248	1.8555	0.942346
P910	8.79362	9.7579	5.8864	6.44065	0.916057	0.746983	1.21571	0.954764
P911	5.51772	6.94608	5.4607	6.65977	0.608984	0.782717	0.891734	1.22507
P912	8.65903	8.57172	7.50734	7.98221	1.15714	1.08784	0.796334	1.34942
P924 M7
P924 M1	3.8387	5.84168	4.17169	4.31166	1.29667	0.410188	1.29024	1.28665
P925 M5	1.82744	2.64464	2.03443	2.91718	0.655947	0.619886	0.657545	0.636038
P925 M1	2.60421	3.75568	4.8099	6.35991	0.701443	0.473285	0.683299	0.721233
